# Supplementary material for: Identification of a cytokine-dominated immunosuppressive class in squamous cell lung carcinoma with implications for immunotherapy resistance
Source: Genome Med. 2022 Jul 8;14:72. doi: 10.1186/s13073-022-01079-x (PMC9264601; doi:10.1186/s13073-022-01079-x)
Supplement: Supplementary file 2 — Additional file 2: Table S1. Publicly available data sets used in this study. Table S2. Tools and software used in this study. Table S3. Publicly available gene signatures used in the study. Table S4. Exhausted Immune classifier (167 genes) with significantly different expression between the Exhausted Immune class and the rest class. Table S5. Differently methylation comparison of the 216 CpG located in the promoters of 162 exhaustion related genes. Table S6. Correlation between gene expression and methylation in the 162 exhaustion related genes with differentially methylated promoter. [file 13073_2022_1079_MOESM2_ESM.xlsx]

## Sheet: Table S1
Table S1: Publicly available data sets used in this study
Dataset	Samples	Data type	Description	Release/Date	URL	Suppl reference
TCGA-LUSC	250 LUSC(state IIA to IV)	RNA-seq	Training dataset	2020-06-04	https://cancergenome.nih.gov/
TCGA-LUSC	247 LUSCLUSC(state I to II)	RNA-seq	Validating dataset	2020-06-04	https://cancergenome.nih.gov/
GSE37745	66 LUSC	Affymetrix HG-U133+2	Validating dataset	2012-05-03	https://www.ncbi.nlm.nih.gov/geo/query/acc.cgi?acc=GSE37745	(Botling, Edlund et al. 2013)
GSE30219	61 LUSC	Affymetrix HG-U133+2	Validating dataset	2011-06-26	https://www.ncbi.nlm.nih.gov/geo/query/acc.cgi?acc=GSE30219	(Rousseaux, Debernardi et al. 2013)
GSE78220	29 metastatic melanoma with anti-PD1 therapy	RNA-seq	Validating dataset	2016-02-23	https://www.ncbi.nlm.nih.gov/geo/query/acc.cgi?acc=GSE78220	(Hugo, Zaretsky et al. 2016)

## Sheet: Table S2
Table S2: Tools and software used in this study
Tools and software	Reference	URL
R (v3.5.1)	R Core Team	http://www.R-project.org/
DESeq2	(Love, Huber et al. 2014)	https://bioconductor.org/packages/release/bioc/html/DESeq2.html
GSEA	(Subramanian, Tamayo et al. 2005)	http://www.gsea-msigdb.org/gsea/index.jsp
Cytoscape (v3.7.1)	(Otasek, Morris et al. 2019)	https://cytoscape.org/
GISTIC2.0	(Mermel, Schumacher et al. 2011)	https://www.genepattern.org/modules/docs/GISTIC_2.0
SPSS version 19.0 (IBM)		https://www.ibm.com/cn-zh/products/spss-statistics
ClueGO (v2.5.7)	(Bindea, Mlecnik et al. 2009)	http://apps.cytoscape.org/apps/cluego
MSigDB (v7.2)	(Liberzon, Birger et al. 2015)	http://www.gsea-msigdb.org/gsea/msigdb/index.jsp
TIDE	(Jiang, Gu et al. 2018)	http://tide.dfci.harvard.edu/login/
pRRophetic	(Geeleher, Cox et al. 2014)	https://osf.io/5xvsg/
Maftools	(Mayakonda, Lin et al. 2018)	https://www.bioconductor.org/packages/devel/bioc/vignettes/maftools/inst/doc/maftools.html

## Sheet: Table S3
Table S3: Publicly available gene signatures used in the study
Signature Name	Reference
Immune enrichment score	(Yoshihara, Shahmoradgoli et al. 2013)
Stromal enrichment score	(Yoshihara, Shahmoradgoli et al. 2013)
Immune cell subsets	Cancer Genome Atlas Network. Cell. 2015;161:1681-96
Immune signaling molecules	Cancer Genome Atlas Network. Cell. 2015;161:1681-96
B cell	(Bindea, Mlecnik et al. 2013).
T cells	(Bindea, Mlecnik et al. 2013)
CD8 T cells	(Bindea, Mlecnik et al. 2013)
Tem	(Bindea, Mlecnik et al. 2013)
T.NK. Metagene	Alistar et al. Genome Med. 2014;6:80
NK CD56dim cells	(Bindea, Mlecnik et al. 2013)
Th1 cells	(Bindea, Mlecnik et al. 2013)
Macrophages	(Bindea, Mlecnik et al. 2013)
TLS	(Finkin, Yuan et al. 2015)
6-gene IFN signature	(Chow, Haddad et al. 2016)
28-gene IFN signature	(Ribas, Butler et al. 2015)
Cytotoxic cells	(Bindea, Mlecnik et al. 2013)
NK cells	(Bindea, Mlecnik et al. 2013)
CD8_TEX_CyTOF	(Bengsch, Ohtani et al. 2018)
CD4_TEX_Mouse	(Crawford, Angelosanto et al. 2014)
CD8_TEX_Mouse	(Crawford, Angelosanto et al. 2014)
CD8_TEX_HCC	(Zheng, Zheng et al. 2017)
CD8_TEX_Melanoma	(Sade-Feldman, Yizhak et al. 2018)
22 differently expressed gene sets between immune exhaustion and other groups	(Bengsch, Ohtani et al. 2018)
CD4_Treg_cells	(Zemmour, Zilionis et al. 2018)
TGF_BETA_SIGNALING	(Liberzon, Birger et al. 2015)
TNFA_SIGNALING_VIA_NFKB	(Liberzon, Birger et al. 2015)
INTERFEROU_GAMMA_RESPONSE	(Liberzon, Birger et al. 2015)
INTERFERON_ALPHA_RESPONSE	(Liberzon, Birger et al. 2015)
Six immune subtypes of Pan-Cancer Atlas	(Thorsson, Gibbs et al. 2018)

## Sheet: Table S4
Table S4: Exhausted Immune classifier (167 genes) with significantly different expression between the Exhausted Immune class and the Rest class
Genes	Description	baseMean	log2FoldChange	lfcSE	stat	pvalue	padj
DEFA5	defensin alpha 5	49.9342	-9.33984	1.36261	-6.85436	7.16e-12	1.53e-10
TAC1	tachykinin precursor 1	19.393	-3.64329	0.602777	-6.04418	1.5e-09	2.03e-08
IRX1	iroquois homeobox 1	159.742	1.40018	0.356902	3.92314	8.74e-05	0.00041
IL2RA	interleukin 2 receptor subunit alpha	534.463	1.40274	0.160742	8.72669	2.62e-18	1.75e-16
ITK	IL2 inducible T cell kinase	353.534	1.40673	0.165078	8.52159	1.57e-17	9.28e-16
CCL13	C-C motif chemokine ligand 13	282.157	1.41199	0.20731	6.81098	9.69e-12	2.02e-10
TNFSF8	TNF superfamily member 8	118.199	1.41289	0.153807	9.18614	4.07e-20	3.75e-18
PIK3CG	phosphatidylinositol-4,5-bisphosphate 3-kinase catalytic subunit gamma	279.315	1.41798	0.155174	9.138	6.36e-20	5.61e-18
MFAP4	microfibril associated protein 4	2614.97	1.4185	0.164484	8.6239	6.47e-18	4.04e-16
WDFY4	WDFY family member 4	663.445	1.41914	0.152557	9.30239	1.37e-20	1.38e-18
VSIG1	V-set and immunoglobulin domain containing 1	168.879	1.4209	0.20015	7.09915	1.26e-12	3.11e-11
DOK5	docking protein 5	91.3019	1.42233	0.151561	9.38452	6.32e-21	6.81e-19
KRT7	keratin 7	10495	1.42413	0.292471	4.8693	1.12e-06	8.26e-06
DMBT1	deleted in malignant brain tumors 1	2736.11	1.4402	0.322584	4.46457	8.02e-06	4.86e-05
CCL18	C-C motif chemokine ligand 18	4785.93	1.44432	0.208279	6.93456	4.07e-12	9.16e-11
FGF7	fibroblast growth factor 7	442.136	1.44913	0.176319	8.21881	2.06e-16	9.98e-15
WNT6	Wnt family member 6	69.2553	1.4514	0.287699	5.04484	4.54e-07	3.64e-06
ITIH5	inter-alpha-trypsin inhibitor heavy chain 5	466.16	1.45214	0.180226	8.05735	7.8e-16	3.44e-14
CYBB	cytochrome b-245 beta chain	3324.2	1.45353	0.153593	9.46355	2.98e-21	3.47e-19
TLR10	toll like receptor 10	163.359	1.4588	0.213542	6.83142	8.41e-12	1.77e-10
THBS1	thrombospondin 1	16388.3	1.46035	0.148323	9.84572	7.15e-23	1.08e-20
FBN1	fibrillin 1	6602.07	1.46232	0.156534	9.34187	9.46e-21	9.74e-19
PEBP4	phosphatidylethanolamine binding protein 4	253.029	1.46352	0.314812	4.64886	3.34e-06	2.21e-05
PLN	phospholamban	216.326	1.46405	0.187137	7.8234	5.14e-15	1.97e-13
GZMK	granzyme K	238.3	1.47353	0.189486	7.77644	7.46e-15	2.79e-13
ZNF385B	zinc finger protein 385B	173.903	1.47723	0.225744	6.54383	6e-11	1.07e-09
CCR4	C-C motif chemokine receptor 4	142.768	1.47858	0.182682	8.09373	5.79e-16	2.62e-14
CD163	CD163 molecule	3386.75	1.47923	0.160525	9.21494	3.11e-20	2.96e-18
TMEM119	transmembrane protein 119	1270.48	1.48533	0.149907	9.90838	3.83e-23	6.19e-21
TIMP3	TIMP metallopeptidase inhibitor 3	552.53	1.48773	0.198695	7.48749	7.02e-14	2.22e-12
VGLL3	vestigial like family member 3	809.888	1.49622	0.163306	9.16203	5.09e-20	4.56e-18
CCR2	C-C motif chemokine receptor 2	213.014	1.49802	0.167094	8.96512	3.1e-19	2.4e-17
MT1A	metallothionein 1A	43.8993	1.5011	0.282836	5.30734	1.11e-07	1.02e-06
ITGBL1	integrin subunit beta like 1	766.234	1.50693	0.173783	8.67135	4.27e-18	2.75e-16
AOC3	amine oxidase copper containing 3	1309.96	1.50757	0.137895	10.9327	8.04e-28	3.32e-25
HMCN1	hemicentin 1	1580.06	1.51045	0.157981	9.56097	1.17e-21	1.46e-19
LRRC15	leucine rich repeat containing 15	2075.22	1.51436	0.223066	6.78887	1.13e-11	2.33e-10
HLA-DOA	major histocompatibility complex, class II, DO alpha	1760.35	1.51582	0.151761	9.98826	1.72e-23	2.99e-21
FOLR1	folate receptor alpha	600.476	1.52107	0.28279	5.37879	7.5e-08	7.11e-07
SFTPD	surfactant protein D	2329.08	1.52222	0.28701	5.30371	1.13e-07	1.04e-06
CLIC5	chloride intracellular channel 5	420.526	1.52698	0.192979	7.91271	2.52e-15	1.01e-13
DDIT4L	DNA damage inducible transcript 4 like	118.246	1.53696	0.20154	7.62606	2.42e-14	8.31e-13
GPR39	G protein-coupled receptor 39	156.175	1.54591	0.234521	6.59175	4.35e-11	7.92e-10
WBSCR17	polypeptide N-acetylgalactosaminyltransferase 17	159.504	1.55124	0.204174	7.59763	3.02e-14	1.01e-12
RETN	resistin	25.199	1.5574	0.225899	6.89423	5.42e-12	1.19e-10
CTSE	cathepsin E	2242.77	1.56605	0.319929	4.895	9.83e-07	7.34e-06
SSC5D	scavenger receptor cysteine rich family member with 5 domains	821.629	1.56693	0.15432	10.1538	3.19e-24	6.8e-22
CXCR3	C-X-C motif chemokine receptor 3	202.285	1.56698	0.167678	9.34516	9.17e-21	9.49e-19
RET	ret proto-oncogene	271.543	1.56699	0.235744	6.64702	2.99e-11	5.64e-10
SLC22A31	solute carrier family 22 member 31	485.288	1.5687	0.266032	5.89667	3.71e-09	4.62e-08
SUSD2	sushi domain containing 2	1200.73	1.57269	0.179409	8.76593	1.85e-18	1.26e-16
PAEP	progestagen associated endometrial protein	50.0482	1.57967	0.282995	5.58197	2.38e-08	2.5e-07
PRRX1	paired related homeobox 1	4299.11	1.58016	0.161587	9.77901	1.39e-22	2.03e-20
RND1	Rho family GTPase 1	584.106	1.5849	0.219871	7.20832	5.66e-13	1.5e-11
MRC1	mannose receptor C-type 1	1705.89	1.58756	0.177689	8.93449	4.09e-19	3.1e-17
NFATC2	nuclear factor of activated T cells 2	686.976	1.59545	0.133191	11.9787	4.6e-33	5.59e-30
AQP4	aquaporin 4	1220.78	1.59987	0.31901	5.01511	5.3e-07	4.19e-06
F5	coagulation factor V	318.301	1.60074	0.191051	8.37863	5.35e-17	2.88e-15
MS4A15	membrane spanning 4-domains A15	81.0168	1.60484	0.261319	6.14131	8.18e-10	1.16e-08
COL8A1	collagen type VIII alpha 1 chain	4625.85	1.60787	0.163156	9.8548	6.53e-23	1e-20
REM1	RRAD and GEM like GTPase 1	59.7172	1.60848	0.152765	10.5291	6.34e-26	1.69e-23
TRPA1	transient receptor potential cation channel subfamily A member 1	219.238	1.60936	0.24577	6.54822	5.82e-11	1.04e-09
ABI3BP	ABI family member 3 binding protein	856.696	1.61651	0.156785	10.3103	6.33e-25	1.46e-22
LSAMP	limbic system associated membrane protein	875.936	1.61756	0.167228	9.67282	3.93e-22	5.36e-20
SPON1	spondin 1	2140.66	1.61801	0.163391	9.90269	4.05e-23	6.47e-21
CCL7	C-C motif chemokine ligand 7	41.7426	1.63424	0.212644	7.68536	1.53e-14	5.4e-13
PLA2G1B	phospholipase A2 group IB	26.2561	1.63816	0.286427	5.71929	1.07e-08	1.21e-07
C7	complement C7	2062.33	1.6504	0.254355	6.48858	8.66e-11	1.49e-09
ATP10A	ATPase phospholipid transporting 10A (putative)	493.2	1.65378	0.145278	11.3835	5.05e-30	3.38e-27
IGLL1	immunoglobulin lambda like polypeptide 1	26.9671	1.65857	0.279352	5.9372	2.9e-09	3.7e-08
GREM1	gremlin 1, DAN family BMP antagonist	4077.23	1.65911	0.188647	8.79479	1.43e-18	1e-16
HLA-DQA2	major histocompatibility complex, class II, DQ alpha 2	1570.22	1.65977	0.220196	7.5377	4.78e-14	1.55e-12
CADM3	cell adhesion molecule 3	137.203	1.66329	0.214017	7.77173	7.74e-15	2.89e-13
MYO1G	myosin IG	1060.19	1.66681	0.130911	12.7325	3.9e-37	9.21e-34
PARM1	prostate androgen-regulated mucin-like protein 1	3874.08	1.67103	0.203773	8.20045	2.39e-16	1.15e-14
PTGER2	prostaglandin E receptor 2	139.844	1.67363	0.155348	10.7734	4.6e-27	1.55e-24
SLC16A4	solute carrier family 16 member 4	309.578	1.67475	0.148007	11.3154	1.1e-29	6.7e-27
C16orf89	chromosome 16 open reading frame 89	697.409	1.67631	0.277304	6.04503	1.49e-09	2.02e-08
SERPINA1	serpin family A member 1	12772.5	1.67956	0.206229	8.14417	3.82e-16	1.77e-14
COMP	cartilage oligomeric matrix protein	1104.84	1.69025	0.240092	7.04	1.92e-12	4.58e-11
TNFRSF9	TNF receptor superfamily member 9	384.45	1.69074	0.163952	10.3124	6.19e-25	1.44e-22
SFTA2	surfactant associated 2	506.618	1.69219	0.330941	5.11327	3.17e-07	2.63e-06
ABCA3	ATP binding cassette subfamily A member 3	3846.77	1.69518	0.203523	8.32921	8.14e-17	4.25e-15
IL21R	interleukin 21 receptor	355.933	1.70449	0.161454	10.5571	4.71e-26	1.3e-23
PADI2	peptidyl arginine deiminase 2	770.721	1.70636	0.202353	8.43256	3.38e-17	1.88e-15
MOXD1	monooxygenase DBH like 1	2092.73	1.71125	0.171119	10.0003	1.52e-23	2.66e-21
GFY	golgi associated olfactory signaling regulator	10.0725	1.71299	0.292015	5.86609	4.46e-09	5.46e-08
CIITA	class II major histocompatibility complex transactivator	1543.51	1.71416	0.154901	11.0662	1.83e-28	8.44e-26
CRTAC1	cartilage acidic protein 1	690.879	1.71631	0.261997	6.55089	5.72e-11	1.02e-09
CHRDL2	chordin like 2	107.808	1.72197	0.207733	8.28935	1.14e-16	5.77e-15
PNMA2	PNMA family member 2	207.908	1.72525	0.153365	11.2493	2.33e-29	1.3e-26
PCP4	Purkinje cell protein 4	55.5394	1.7381	0.315365	5.51139	3.56e-08	3.61e-07
MAMDC2	MAM domain containing 2	254.403	1.73829	0.220064	7.89902	2.81e-15	1.12e-13
UBD	ubiquitin D	821.685	1.74151	0.221799	7.85174	4.1e-15	1.6e-13
C4BPA	complement component 4 binding protein alpha	1552.77	1.75166	0.331751	5.28003	1.29e-07	1.17e-06
MSLN	mesothelin	1703.92	1.75207	0.288234	6.07865	1.21e-09	1.67e-08
TGM2	transglutaminase 2	12750.1	1.75258	0.147163	11.9092	1.06e-32	1.22e-29
SFTPC	surfactant protein C	10433.1	1.75615	0.397912	4.41341	1.02e-05	6.03e-05
COL4A4	collagen type IV alpha 4 chain	496.789	1.75968	0.194143	9.06386	1.26e-19	1.05e-17
ARL14	ADP ribosylation factor like GTPase 14	92.948	1.77256	0.328395	5.39764	6.75e-08	6.48e-07
L1CAM	L1 cell adhesion molecule	570.832	1.77328	0.258255	6.86637	6.59e-12	1.42e-10
LTB	lymphotoxin beta	777.949	1.77866	0.185275	9.60013	7.98e-22	1.02e-19
ADRA2A	adrenoceptor alpha 2A	282.84	1.7897	0.188537	9.49257	2.25e-21	2.68e-19
CCBE1	collagen and calcium binding EGF domains 1	168.48	1.7918	0.201978	8.87126	7.23e-19	5.27e-17
NAPSA	napsin A aspartic peptidase	6235.9	1.79492	0.29433	6.09833	1.07e-09	1.49e-08
ADAM8	ADAM metallopeptidase domain 8	2095.32	1.80397	0.147506	12.2298	2.16e-34	3.93e-31
BIRC3	baculoviral IAP repeat containing 3	2770.09	1.80814	0.160704	11.2513	2.28e-29	1.29e-26
ICAM1	intercellular adhesion molecule 1	6995.95	1.81087	0.152529	11.8723	1.65e-32	1.79e-29
KCNA3	potassium voltage-gated channel subfamily A member 3	88.5775	1.81788	0.185488	9.80049	1.12e-22	1.66e-20
CLDN18	claudin 18	587.516	1.82499	0.29963	6.0908	1.12e-09	1.55e-08
SHISA3	shisa family member 3	52.0881	1.8284	0.242469	7.54074	4.67e-14	1.52e-12
HGF	hepatocyte growth factor	355.695	1.83234	0.168917	10.8476	2.05e-27	7.75e-25
NR4A3	nuclear receptor subfamily 4 group A member 3	543.143	1.83338	0.185662	9.87482	5.35e-23	8.36e-21
NPTX1	neuronal pentraxin 1	259.918	1.84846	0.240283	7.69287	1.44e-14	5.13e-13
SELE	selectin E	328.893	1.85076	0.233861	7.91395	2.49e-15	9.96e-14
FOXI1	forkhead box I1	16.3049	1.86642	0.363619	5.1329	2.85e-07	2.39e-06
CYP1B1	cytochrome P450 family 1 subfamily B member 1	3164.89	1.87841	0.165543	11.3469	7.68e-30	4.89e-27
FN1	fibronectin 1	148136	1.88089	0.174316	10.7901	3.83e-27	1.34e-24
DPP4	dipeptidyl peptidase 4	976.206	1.88556	0.194213	9.70871	2.77e-22	3.84e-20
KCNN4	potassium calcium-activated channel subfamily N member 4	1071.88	1.89066	0.195945	9.64893	4.97e-22	6.58e-20
LRRN4	leucine rich repeat neuronal 4	93.1034	1.89767	0.227056	8.3577	6.4e-17	3.38e-15
KANK4	KN motif and ankyrin repeat domains 4	214.404	1.90394	0.266403	7.14685	8.88e-13	2.26e-11
LMO3	LIM domain only 3	686.696	1.90411	0.2553	7.45834	8.76e-14	2.73e-12
CCL19	C-C motif chemokine ligand 19	1338.74	1.91244	0.237519	8.05172	8.16e-16	3.58e-14
SYNPO2	synaptopodin 2	1556.73	1.95167	0.207647	9.39895	5.51e-21	6.06e-19
MARCO	macrophage receptor with collagenous structure	1186.33	1.98066	0.216275	9.15804	5.28e-20	4.7e-18
SLCO2A1	solute carrier organic anion transporter family member 2A1	1961.54	2.01286	0.157886	12.7489	3.16e-37	7.93e-34
OLR1	oxidized low density lipoprotein receptor 1	1066.61	2.01747	0.181168	11.1359	8.39e-29	4.11e-26
CSF2RB	colony stimulating factor 2 receptor subunit beta	1428.42	2.04246	0.15912	12.836	1.03e-37	2.95e-34
TFPI2	tissue factor pathway inhibitor 2	928.885	2.04387	0.279153	7.32169	2.45e-13	6.93e-12
ADORA1	adenosine A1 receptor	182.54	2.04497	0.14952	13.6769	1.4e-42	1.87e-38
NKX2-1	NK2 homeobox 1	931.12	2.04587	0.29641	6.90217	5.12e-12	1.13e-10
CLEC1A	C-type lectin domain family 1 member A	220.066	2.07616	0.170319	12.1899	3.52e-34	5.74e-31
SLC34A2	solute carrier family 34 member 2	12178.6	2.08763	0.280575	7.44055	1e-13	3.1e-12
SLC14A1	solute carrier family 14 member 1 (Kidd blood group)	92.8787	2.09404	0.233131	8.98225	2.65e-19	2.08e-17
TMEM52B	transmembrane protein 52B	164.959	2.14141	0.244901	8.744	2.25e-18	1.52e-16
SPOCK2	SPARC (osteonectin), cwcv and kazal like domains proteoglycan 2	3143.77	2.14879	0.159039	13.5111	1.34e-41	7.71e-38
NDNF	neuron derived neurotrophic factor	688.194	2.15134	0.232865	9.23856	2.5e-20	2.4e-18
MYBPC2	myosin binding protein C2	117.761	2.16208	0.23412	9.23489	2.59e-20	2.48e-18
ANKRD1	ankyrin repeat domain 1	97.5879	2.1816	0.262789	8.30172	1.03e-16	5.26e-15
BMPER	BMP binding endothelial regulator	180.666	2.18335	0.228608	9.55061	1.29e-21	1.61e-19
SFTA3	surfactant associated 3	460.765	2.19372	0.330836	6.63084	3.34e-11	6.22e-10
VCAM1	vascular cell adhesion molecule 1	2692.23	2.20191	0.164898	13.3531	1.14e-40	4.14e-37
CILP	cartilage intermediate layer protein	971.517	2.20471	0.218803	10.0762	7.04e-24	1.36e-21
HABP2	hyaluronan binding protein 2	113.931	2.21553	0.284837	7.77824	7.35e-15	2.75e-13
AGTR2	angiotensin II receptor type 2	126.415	2.21555	0.38022	5.82703	5.64e-09	6.76e-08
FGG	fibrinogen gamma chain	1313.99	2.24357	0.376123	5.96499	2.45e-09	3.17e-08
KREMEN2	kringle containing transmembrane protein 2	1068.41	2.30956	0.234831	9.83501	7.96e-23	1.19e-20
ADAMTS16	ADAM metallopeptidase with thrombospondin type 1 motif 16	229.934	2.32559	0.20679	11.2462	2.42e-29	1.33e-26
CD70	CD70 molecule	149.981	2.34453	0.230694	10.1629	2.9e-24	6.23e-22
VSTM2L	V-set and transmembrane domain containing 2 like	556.072	2.37917	0.225983	10.5281	6.41e-26	1.69e-23
EXOC3L4	exocyst complex component 3 like 4	169.019	2.38715	0.247064	9.66208	4.37e-22	5.9e-20
ANKRD33B	ankyrin repeat domain 33B	719.308	2.42518	0.216773	11.1877	4.69e-29	2.41e-26
MIA	MIA SH3 domain containing	50.3442	2.5126	0.33397	7.52341	5.34e-14	1.72e-12
FABP7	fatty acid binding protein 7	144.368	2.55007	0.362186	7.04076	1.91e-12	4.57e-11
CAPN6	calpain 6	204.555	2.58587	0.283225	9.13011	6.84e-20	5.99e-18
KEL	Kell metallo-endopeptidase (Kell blood group)	93.1325	2.5999	0.233324	11.1428	7.76e-29	3.89e-26
SSTR2	somatostatin receptor 2	341.988	2.79665	0.213689	13.0875	3.88e-39	1.3e-35
SOX14	SRY-box transcription factor 14	15.0628	2.83178	0.595161	4.75801	1.96e-06	1.36e-05
LRRC55	leucine rich repeat containing 55	99.9904	2.87383	0.239283	12.0101	3.14e-33	3.94e-30
PAGE2	PAGE family member 2	115.979	2.9325	0.65961	4.44582	8.76e-06	5.26e-05
FGB	fibrinogen beta chain	141.614	3.22733	0.540543	5.97053	2.36e-09	3.07e-08
ODAM	odontogenic, ameloblast associated	71.546	3.24639	0.338713	9.58449	9.29e-22	1.18e-19
MYCN	MYCN proto-oncogene, bHLH transcription factor	307.193	3.38033	0.251206	13.4564	2.82e-41	1.42e-37
SPIB	Spi-B transcription factor	613.662	3.56014	0.263492	13.5114	1.34e-41	7.71e-38
CLDN6	claudin 6	47.7513	3.60575	0.291401	12.3738	3.62e-35	6.92e-32
IL17REL	interleukin 17 receptor E like	132.269	4.24724	0.2803	15.1525	7.3e-52	2.93e-47

## Sheet: Table S5
Table S5: Differently methylation comparison of the 216 CpG located in the promoters of 162 exhaustion related genes
CpG Id	Gene Symbol	Exhausted AVG	Rest AVG	adj.P.Val	Meth.diff.Exhausted vs Rest
cg18024479	AC002076.10	0.428139	0.667435	3.78e-10	-0.2393
cg18602913	AC005336.4	0.344824	0.601793	1.36e-09	-0.25697
cg21272843	AC012454.4	0.599436	0.393951	1.97e-09	0.205485
cg17352995	AC104650.1	0.115356	0.318129	4.4e-08	-0.20277
cg12422844	AC104650.1	0.104358	0.328305	5.64e-08	-0.22395
cg14095316	ADH7	0.7643	0.494143	6.42e-15	0.270157
cg11693019	AKR1B10	0.654256	0.43295	7.06e-10	0.221306
cg12451671	AL009031.1	0.805299	0.561822	1.5e-12	0.243477
cg02479744	AL009031.1	0.79972	0.564156	3.19e-11	0.235563
cg13295878	ALDH3A1	0.7084	0.438202	1.95e-15	0.270198
cg23392390	ALDH3A1	0.627204	0.369782	3.7e-15	0.257421
cg15849060	ALDH3A1	0.641904	0.393473	1.91e-12	0.248431
cg12787571	ALDH3A1	0.598718	0.350196	2.49e-11	0.248522
cg18957070	ALDH3A1	0.714783	0.512693	1.25e-10	0.202089
cg16996266	ARTN	0.800631	0.589978	1.61e-12	0.210653
cg01891209	ARTN	0.921467	0.711404	2.31e-11	0.210063
cg23212751	ARTN	0.647268	0.443081	1.47e-10	0.204187
cg04120420	ATP1A4	0.838293	0.634179	3.17e-07	0.204114
cg13100753	ATP6V1G3	0.704582	0.448343	2.94e-11	0.25624
cg21450829	B3GNT5	0.543015	0.324528	7.69e-11	0.218487
cg11448683	BTBD19	0.233435	0.452007	5.89e-10	-0.21857
cg17342141	C10orf120	0.74272	0.534453	2.67e-10	0.208267
cg10050397	C11orf88	0.8921	0.647375	3.38e-13	0.244725
cg15972984	C2orf15	0.665485	0.455564	1.08e-07	0.20992
cg08093097	C2orf80	0.866044	0.656378	1.29e-06	0.209666
cg20830699	C3orf20	0.923233	0.700686	7.24e-12	0.222547
cg09491709	C3orf20	0.892212	0.630449	1.25e-11	0.261762
cg08692541	C3orf20	0.713455	0.489986	1.27e-09	0.223469
cg10791541	CACNA2D3	0.491025	0.694632	3.98e-11	-0.20361
cg20120939	CARD18	0.723045	0.47388	1.25e-11	0.249165
cg20338030	CARD18	0.681337	0.462472	1.33e-11	0.218865
cg16702469	CCDC141	0.709553	0.462751	3.86e-09	0.246801
cg07748159	CCDC90B	0.804641	0.542434	2.84e-10	0.262207
cg11933951	CCDC90B	0.652163	0.422139	5.11e-10	0.230023
cg23817981	CCR4	0.333896	0.536082	9.99e-07	-0.20219
cg03335938	CECR2	0.568301	0.349368	1.94e-09	0.218933
cg16311306	CHIT1	0.793077	0.541195	2.69e-10	0.251882
cg18884137	CHRNB1	0.218971	0.490225	2.28e-09	-0.27125
cg24479590	CHRNB1	0.153724	0.404402	8.09e-09	-0.25068
cg22637538	CHRNB1	0.193701	0.448072	1.36e-08	-0.25437
cg20141229	CLDN22	0.734312	0.525423	8.48e-10	0.208889
cg06427867	CLDN8	0.703707	0.503246	8.26e-08	0.200461
cg00271311	CNTF	0.64708	0.390149	6.69e-13	0.256932
cg09514875	CNTF	0.83084	0.58861	3.79e-09	0.24223
cg15922045	COL6A6	0.615793	0.395634	1.3e-08	0.220159
cg13424229	CPA3	0.675488	0.4095	6.73e-13	0.265988
cg03020424	CPA3	0.645656	0.415761	4.64e-09	0.229896
cg14664412	CSTA	0.466158	0.251915	3.76e-09	0.214244
cg12676289	CTD-2201E9.2	0.687686	0.466799	1.81e-08	0.220888
cg10954654	CTSS	0.859539	0.584376	6.2e-13	0.275162
cg17997279	CYP24A1	0.181458	0.39028	9.69e-06	-0.20882
cg18011148	DEFB132	0.817719	0.607857	5.85e-07	0.209862
cg18378551	DLG2	0.68149	0.476176	2.89e-06	0.205314
cg12055395	DLX6-AS1	0.474633	0.689877	3.27e-07	-0.21524
cg03238162	DSG3	0.750922	0.543257	1.09e-08	0.207665
cg03294496	DST	0.653749	0.44509	1.45e-08	0.208659
cg26134095	DUXAP2	0.832696	0.568025	1.72e-12	0.264671
cg13356427	ESPN	0.244926	0.4553	1.19e-07	-0.21037
cg13326801	ESPN	0.194894	0.407025	8.11e-06	-0.21213
cg21875114	ETS1	0.656019	0.433518	3.11e-10	0.222501
cg16792062	ETS1	0.746953	0.512939	5.15e-10	0.234014
cg00077426	EXOC3	0.69721	0.470774	1.96e-08	0.226436
cg05754905	F11R	0.684939	0.433287	1.7e-12	0.251652
cg01423643	F11R	0.787389	0.538627	1.32e-10	0.248762
cg00347673	FAP	0.866613	0.646822	1.39e-07	0.219791
cg20066782	FBXL13	0.645446	0.439549	2e-07	0.205897
cg08500417	FBXL13	0.571496	0.357139	3.67e-07	0.214356
cg18108818	FBXL13	0.595341	0.393813	1.14e-06	0.201528
cg25735294	FETUB	0.781027	0.532488	6.94e-09	0.248539
cg03177847	FILIP1	0.725849	0.475651	3.34e-10	0.250198
cg21004982	FMO6P	0.607689	0.394655	2.4e-09	0.213035
cg20433989	FNDC3A	0.78006	0.559484	8.08e-12	0.220575
cg06980460	FOLH1	0.781322	0.543645	1.19e-09	0.237678
cg21671120	GCG	0.766985	0.54507	2.32e-09	0.221915
cg19144949	GCLC	0.820765	0.609129	5.74e-11	0.211636
cg26988331	GET4	0.824589	0.592592	1.1e-08	0.231996
cg16222581	GET4	0.886791	0.684255	2.08e-08	0.202536
cg00777926	GJB6	0.866686	0.570538	1.85e-12	0.296148
cg08973950	GPR146	0.47864	0.272964	7.06e-09	0.205676
cg12435415	GPS2P2	0.328944	0.543421	1.08e-05	-0.21448
cg26155983	GPX2	0.817405	0.497203	1.71e-16	0.320202
cg09643186	GPX2	0.705045	0.459146	4.93e-12	0.245899
cg13844922	GPX2	0.712891	0.477696	2.44e-11	0.235195
cg24188163	IDO1	0.686514	0.439483	1.45e-10	0.247031
cg05576949	IGF2BP2	0.458762	0.247443	6.66e-09	0.211319
cg21342392	IMMP2L	0.573647	0.358485	1.99e-08	0.215163
cg18131537	IRF7	0.0843095	0.291798	1.03e-05	-0.20749
cg18716076	ISL1	0.348032	0.591905	2.42e-08	-0.24387
cg05129325	KCNK2	0.417446	0.650079	6.02e-08	-0.23263
cg25769043	KIAA1211	0.769254	0.554034	2.83e-08	0.21522
cg07511317	KLC1	0.772463	0.568189	1.47e-07	0.204274
cg02983451	KLF11	0.315961	0.571003	5.28e-08	-0.25504
cg16023337	KRT13	0.730351	0.518175	2.32e-09	0.212177
cg16585619	KRT19	0.799769	0.57048	5.45e-08	0.229288
cg03462053	KRT6A	0.629708	0.41982	2.11e-10	0.209888
cg16112157	KRT6A	0.768351	0.55342	1.3e-09	0.21493
cg11601375	KRT6B	0.71738	0.478261	1.39e-11	0.239119
cg15714682	KRTAP2-3	0.727853	0.518051	3.4e-06	0.209802
cg25864727	LINC00158	0.836022	0.62546	1.18e-07	0.210562
cg21898673	LINC00668	0.717329	0.498026	1.24e-10	0.219303
cg16919456	LINC00668	0.752645	0.546605	2.39e-07	0.206039
cg06303224	LINC00668	0.803984	0.598812	2.45e-07	0.205173
cg14403741	LINC00939	0.670751	0.433864	8.65e-10	0.236887
cg27662481	LINC01105	0.722339	0.504674	3.34e-09	0.217665
cg11740138	LINC01206	0.766535	0.486374	2.66e-09	0.280161
cg08892386	LPGAT1	0.71604	0.486997	2.32e-09	0.229043
cg02488702	LRP1B	0.634103	0.398808	1.72e-11	0.235295
cg20442697	LRRC17	0.461799	0.246488	3.72e-09	0.21531
cg02724472	LRRC17	0.463896	0.245283	5.63e-09	0.218613
cg18417562	LRRTM2	0.923576	0.711412	9.07e-12	0.212165
cg07164388	LTB4R	0.676927	0.465336	1.75e-09	0.211591
cg01543184	MAFG	0.515907	0.314267	7.63e-10	0.201639
cg22255702	MAGEE2	0.717791	0.480306	2.48e-11	0.237485
cg03208983	MAGOHB	0.71311	0.510269	1.81e-06	0.202841
cg05632229	MANSC4	0.733007	0.511263	1.71e-10	0.221744
cg12225220	MAPK10	0.2851	0.492653	2.09e-05	-0.20755
cg00807871	MDGA1	0.455579	0.661147	2.01e-06	-0.20557
cg20431135	MFAP4	0.343111	0.555468	2.78e-08	-0.21236
cg05474726	MIR124-2	0.378063	0.606093	2.65e-09	-0.22803
cg04104463	MIR124-2	0.300563	0.500849	2.54e-08	-0.20029
cg02226645	MIR124-2	0.319732	0.529027	1e-06	-0.2093
cg19749660	MIR124-2HG	0.267725	0.481795	1.09e-06	-0.21407
cg25633678	MIR124-2HG	0.393602	0.596183	1.11e-06	-0.20258
cg26160460	MIR181A1	0.902754	0.6132	1.07e-13	0.289554
cg07837852	MIR181A1HG	0.855526	0.606784	6.62e-10	0.248742
cg19639967	MIR181A1HG	0.902801	0.655884	6.97e-10	0.246917
cg25349643	MIR181B1	0.815655	0.439451	4.26e-15	0.376204
cg00111333	MIR181B1	0.876991	0.594483	1.61e-12	0.282509
cg16010809	MIR181B1	0.903591	0.622281	5.19e-12	0.28131
cg02533339	MIR365A	0.323237	0.530862	1.1e-08	-0.20763
cg00928596	MIR365A	0.510702	0.718209	2.26e-08	-0.20751
cg26503877	MIR6090	0.193199	0.419536	3.39e-07	-0.22634
cg11588197	MIR6090	0.303277	0.505481	1.37e-05	-0.2022
cg07582157	MMP2	0.17111	0.381828	5.1e-05	-0.21072
cg05877661	MUC2	0.803001	0.585448	4.5e-09	0.217553
cg07826859	MYO1G	0.275687	0.498959	7.39e-14	-0.22327
cg09948419	MYO1G	0.543062	0.801993	8.8e-13	-0.25893
cg27441486	NAV1	0.557673	0.354992	2.55e-09	0.20268
cg23531734	NFE2L2	0.738078	0.529425	4.79e-09	0.208653
cg18383680	NOS1AP	0.847718	0.570077	3.26e-12	0.277641
cg21730993	NT5E	0.186449	0.433529	1.31e-06	-0.24708
cg18809706	OR10AC1	0.660401	0.435795	4.3e-10	0.224607
cg23689219	OR10J1	0.619444	0.417754	1.08e-08	0.201689
cg16793394	OTX2	0.459517	0.667995	6.96e-09	-0.20848
cg05241355	OTX2	0.397741	0.615543	3.37e-08	-0.2178
cg03492327	OTX2	0.4667	0.669487	8.22e-08	-0.20279
cg21064449	PAK7	0.664424	0.463105	1.23e-08	0.20132
cg19889855	PARP15	0.512589	0.308301	7.41e-10	0.204287
cg25722073	PIGC	0.819029	0.579841	4.46e-08	0.239189
cg09349723	PLCL1	0.727043	0.503115	2.49e-09	0.223928
cg03962846	POU6F2-AS2	0.679861	0.443504	1.9e-08	0.236357
cg19827780	RAPGEFL1	0.238838	0.458364	7.97e-10	-0.21953
cg20668644	RAPGEFL1	0.258786	0.533471	1.23e-09	-0.27469
cg00129651	RAPGEFL1	0.264651	0.498682	2.44e-09	-0.23403
cg27632318	RGS7	0.647642	0.423798	1.71e-07	0.223844
cg01165909	RNU6-406P	0.684943	0.444507	1.21e-09	0.240436
cg02389634	RNU6-406P	0.705333	0.465132	1.75e-09	0.240201
cg10158280	RP11-220C2.1	0.604541	0.361757	6.64e-09	0.242784
cg13384212	RP11-252P19.2	0.717707	0.516633	9.21e-07	0.201074
cg26631039	RP11-297J22.1	0.322338	0.555619	5.4e-07	-0.23328
cg01502428	RP11-323N12.5	0.592255	0.381259	1.25e-10	0.210996
cg01761758	RP11-323N12.5	0.717841	0.484808	3.77e-10	0.233034
cg15010903	RP11-323N12.5	0.706903	0.498073	4.77e-08	0.20883
cg20761853	RP11-323N12.5	0.768699	0.549881	7.74e-08	0.218818
cg27232401	RP11-325O24.1	0.789586	0.535349	2.84e-09	0.254238
cg17878501	RP11-362A9.3	0.631378	0.423981	4.73e-08	0.207398
cg03271093	RP11-390P2.4	0.590839	0.382093	1.15e-08	0.208746
cg27526774	RP11-443B7.1	0.149129	0.356267	6.72e-06	-0.20714
cg13475583	RP11-443B7.3	0.16891	0.436889	9.54e-11	-0.26798
cg09489844	RP11-498C9.12	0.928618	0.71326	5.33e-09	0.215358
cg03391436	RP11-565P22.6	0.775375	0.554781	3.15e-10	0.220594
cg02858512	RP11-667K14.5	0.253432	0.464002	8.49e-09	-0.21057
cg08445080	RP11-681L4.2	0.758	0.502169	1.6e-09	0.255831
cg09982883	RP11-686D22.6	0.853071	0.605244	2.82e-11	0.247826
cg05665651	RP1-168P16.3	0.699088	0.4729	9.72e-09	0.226188
cg15604241	RP11-698N11.2	0.693457	0.460246	1.56e-10	0.233211
cg26996569	RP11-711D18.2	0.293253	0.553861	2.92e-09	-0.26061
cg14673722	RP11-766H1.1	0.745858	0.539935	2.21e-07	0.205923
cg17919004	RP11-770E5.2	0.573844	0.307637	2.16e-07	0.266206
cg16861017	RP11-770E5.2	0.693863	0.46018	5.55e-07	0.233682
cg24884444	RP11-770E5.2	0.510839	0.277908	2.27e-06	0.232931
cg00100703	RP11-799D4.2	0.720997	0.460561	6.72e-12	0.260436
cg21914290	RP1-79C4.4	0.491872	0.699614	2.23e-09	-0.20774
cg10183463	RUNX1T1	0.789978	0.578845	2.37e-08	0.211133
cg13126638	SCNN1A	0.612579	0.410174	8.53e-12	0.202405
cg23651808	SH3TC1	0.108653	0.354926	8.7e-09	-0.24627
cg02971546	SH3TC1	0.146605	0.411404	3.36e-08	-0.2648
cg03222044	SLAMF9	0.725806	0.508055	5.86e-09	0.217751
cg18186478	SLC25A37	0.81189	0.575117	3.12e-08	0.236774
cg24598094	SLC30A1	0.69462	0.477061	2.11e-08	0.217559
cg11909137	SMAD7	0.215197	0.422957	3.34e-09	-0.20776
cg24375218	SMAD7	0.508261	0.723714	1.96e-08	-0.21545
cg04240809	SOX2-OT	0.925941	0.706619	1.22e-07	0.219322
cg13819787	SP9	0.387638	0.637644	1.63e-07	-0.25001
cg13860360	STARD13-AS	0.85867	0.653076	1.78e-09	0.205594
cg12430457	SYT1	0.66054	0.385203	3.19e-10	0.275337
cg16478145	TFPI	0.833238	0.609217	6.69e-10	0.224021
cg16705300	TM4SF1	0.836809	0.592357	3.72e-10	0.244451
cg08124030	TM4SF1-AS1	0.472491	0.244997	8.3e-11	0.227494
cg06520450	TP63	0.672847	0.406378	2.6e-09	0.266469
cg13518031	TP63	0.738888	0.531415	6.19e-06	0.207473
cg04599158	TRBV24-1	0.595001	0.38601	1.19e-08	0.208991
cg20640374	TRPM1	0.861405	0.63917	6.13e-07	0.222234
cg14139652	TSPAN4	0.677709	0.475198	4.93e-10	0.202511
cg05192898	TXNRD1	0.848705	0.581046	7.7e-12	0.267658
cg23510527	UGT1A10	0.764112	0.483139	2.52e-12	0.280973
cg04449108	UGT1A6	0.892452	0.654192	6.59e-12	0.23826
cg09950076	UGT1A6	0.681069	0.448488	8.59e-11	0.232581
cg23874600	UGT1A6	0.88625	0.637259	1.06e-10	0.248991
cg01075918	VAPA	0.800119	0.598858	4.53e-06	0.201261
cg22047295	WIPF1	0.196979	0.404562	1.81e-06	-0.20758
cg02710090	YOD1	0.674054	0.463558	1.51e-07	0.210496
cg20057676	ZIC2	0.174192	0.387073	1.3e-06	-0.21288
cg13753868	ZNF556	0.786928	0.582589	4.15e-07	0.204339
cg27354296	ZNF750	0.757887	0.555351	3.4e-08	0.202536

## Sheet: Table S6
Table S6: Correlation between gene expression and methylation in the 162 exhaustion related genes with differentially methylated promoter between the Exhausted Immune class and the Rest class
Gene differentially methylated	r	pvalue
GPX2	-0.77034	5.53e-39
LINC01206	-0.73265	1.4e-33
SH3TC1	-0.72293	2.47e-32
UGT1A6	-0.71101	7.09e-31
DLX6-AS1	0.710767	7.58e-31
ARTN	-0.70798	1.62e-30
SOX2-OT	-0.70743	1.88e-30
ADH7	-0.69959	1.52e-29
TSPAN4	0.69579	4.06e-29
KRT13	-0.68036	1.92e-27
RP11-498C9.12	-0.66081	1.83e-25
ETS1	0.645049	5.65e-24
LTB4R	-0.64058	1.44e-23
ALDH3A1	-0.62433	3.84e-22
CSTA	-0.6237	4.33e-22
TXNRD1	-0.61581	1.98e-21
TP63	-0.61181	4.22e-21
BTBD19	-0.61059	5.3e-21
PLCL1	0.593301	1.21e-19
ZNF750	-0.58193	8.6e-19
IRF7	-0.58018	1.15e-18
CACNA2D3	0.579443	1.31e-18
FETUB	-0.57169	4.7e-18
RAPGEFL1	0.571003	5.26e-18
POU6F2-AS2	-0.56963	6.57e-18
GCLC	-0.56566	1.24e-17
RP11-443B7.1	-0.56313	1.86e-17
IGF2BP2	-0.558	4.17e-17
AC005336.4	0.55021	1.38e-16
NFE2L2	-0.54679	2.31e-16
MYO1G	-0.54395	3.53e-16
F11R	-0.53451	1.4e-15
DSG3	-0.53162	2.12e-15
LINC00668	-0.52905	3.06e-15
SMAD7	-0.52644	4.42e-15
MDGA1	0.521296	9.03e-15
TM4SF1-AS1	-0.5158	1.91e-14
CCR4	-0.51462	2.25e-14
AKR1B10	-0.5103	4e-14
CHRNB1	-0.51005	4.14e-14
SCNN1A	-0.50425	8.88e-14
PARP15	0.501817	1.22e-13
FAP	0.495086	2.88e-13
B3GNT5	-0.49453	3.09e-13
SYT1	-0.48446	1.08e-12
RP11-443B7.3	-0.47853	2.22e-12
RUNX1T1	0.476721	2.75e-12
CTSS	0.473383	4.09e-12
CCDC141	0.466859	8.75e-12
RP11-390P2.4	-0.45008	5.77e-11
RP11-220C2.1	-0.44872	6.69e-11
KRT19	-0.44728	7.82e-11
CYP24A1	-0.44359	1.16e-10
FOLH1	-0.43854	1.99e-10
KIAA1211	0.428635	5.55e-10
TM4SF1	-0.4286	5.57e-10
CARD18	-0.41549	2.06e-09
LINC01105	0.412807	2.68e-09
KRT6A	-0.41256	2.74e-09
FMO6P	-0.41246	2.77e-09
ZNF556	-0.40311	6.75e-09
LRRTM2	-0.40254	7.12e-09
MFAP4	-0.4013	8e-09
KCNK2	0.400693	8.46e-09
MIR181A1HG	0.396806	1.21e-08
PAK7	-0.38967	2.32e-08
NOS1AP	-0.38516	3.46e-08
LRP1B	-0.37918	5.84e-08
COL6A6	0.373549	9.47e-08
MAFG	-0.36771	1.55e-07
DLG2	0.365295	1.89e-07
NAV1	-0.36521	1.9e-07
OTX2	0.364628	2e-07
GJB6	-0.35341	4.95e-07
NT5E	-0.34874	7.15e-07
TRPM1	-0.34156	1.24e-06
TRBV24-1	0.333883	2.22e-06
MIR124-2HG	0.326067	3.92e-06
CLDN8	-0.32335	4.77e-06
FNDC3A	0.322997	4.89e-06
STARD13-AS	0.322747	4.98e-06
MAGOHB	-0.32155	5.42e-06
KRT6B	-0.31997	6.06e-06
LINC00158	0.317146	7.39e-06
DST	-0.30973	1.23e-05
SP9	0.297491	2.78e-05
MAPK10	0.293745	3.55e-05
PIGC	-0.2924	3.86e-05
RNU6-406P	-0.28816	5.05e-05
RP11-799D4.2	-0.28788	5.14e-05
VAPA	-0.28464	6.3e-05
IDO1	0.284585	6.32e-05
ATP1A4	0.283504	6.75e-05
RP1-79C4.4	-0.28026	8.24e-05
MANSC4	-0.27875	9.03e-05
RGS7	0.268073	0.00017
C10orf120	-0.26393	0.000216
KLC1	-0.25788	0.000305
MUC2	0.244868	0.000619
AC104650.1	-0.2422	0.000713
CCDC90B	-0.23928	0.00083
C11orf88	-0.23391	0.001093
ESPN	0.232676	0.001163
SLC30A1	0.223887	0.001798
SLC25A37	0.223003	0.001877
GET4	-0.22229	0.001943
ZIC2	0.221922	0.001977
UGT1A10	-0.21827	0.002354
RP11-711D18.2	0.207728	0.003838
KRTAP2-3	0.204347	0.004468
FILIP1	0.196704	0.006246
RP1-168P16.3	-0.19617	0.006391
WIPF1	-0.19527	0.006642
RP11-565P22.6	-0.19429	0.006925
MMP2	-0.19302	0.007309
RP11-770E5.2	-0.1917	0.007729
MIR124-2	0.19052	0.008122
C2orf15	-0.18684	0.009462
CHIT1	0.173266	0.016245
SLAMF9	-0.17194	0.017092
EXOC3	-0.16777	0.020017
OR10AC1	0.166588	0.020922
MIR365A	-0.16616	0.021254
YOD1	-0.15946	0.027158
AC002076.10	0.155204	0.031589
LPGAT1	0.135804	0.060356
ATP6V1G3	0.135745	0.06047
TFPI	0.133424	0.065043
RP11-252P19.2	0.132846	0.066226
RP11-362A9.3	0.123357	0.088261
MIR181B1	0.121198	0.094017
FBXL13	0.115829	0.109624
AC012454.4	0.112371	0.120707
C2orf80	0.108691	0.133439
MIR181A1	0.097918	0.176636
RP11-681L4.2	-0.09593	0.185624
GCG	0.093139	0.198814
RP11-325O24.1	-0.09154	0.206668
ISL1	-0.08978	0.215564
KLF11	-0.08858	0.221811
CTD-2201E9.2	0.087358	0.228252
IMMP2L	-0.07958	0.272538
RP11-667K14.5	-0.07902	0.275914
LINC00939	-0.07399	0.307759
RP11-698N11.2	-0.07387	0.308539
MAGEE2	0.07069	0.329893
C3orf20	0.070268	0.33279
RP11-766H1.1	-0.06845	0.345468
CPA3	0.068066	0.348204
GPR146	-0.0498	0.49269
MIR6090	0.044779	0.537408
OR10J1	-0.04378	0.546556
DUXAP2	-0.04099	0.572457
RP11-297J22.1	0.025136	0.729285
LRRC17	-0.02494	0.731291
GPS2P2	0.02351	0.746177
CNTF	-0.01988	0.784294
DEFB132	-0.01269	0.861279
CECR2	-0.01203	0.868434
RP11-686D22.6	-0.0051	0.944057
AL009031.1	NA	NA
CLDN22	NA	NA
RP11-323N12.5	NA	NA
